# Supplementary material for: Estimation of potential social support requirement for tuberculosis patients in India
Source: Health Policy Plan. 2024 Jul 10;39(8):854–63. doi: 10.1093/heapol/czae065 (PMC11384111; doi:10.1093/heapol/czae065)
Supplement: czae065_Supp [file czae065_supp.zip]

Archive with 1 entries (1 files):
- Supplementary appendix_Revised.docx
